# Supplementary material for: Electron-Level Mechanistic Insights into Ce Doping for Enhanced Efficiency Degradation of Bisphenol A under Visible Light Irradiation
Source: Nanomaterials (Basel). 2022 Apr 18;12(8):1382. doi: 10.3390/nano12081382 (PMC9027963; doi:10.3390/nano12081382)
Supplement: Supplementary file 1 [file nanomaterials-12-01382-s001.zip]

Archive with 1 entries (1 files):
- nanomaterials-1661535-supplementary.pdf
